# Supplementary material for: Efficacy and Safety of Newly Diagnosed Multiple Myeloma Combination Therapies: A Systematic Review Integrating Network Meta-Analysis and Real-World Vigilance Study
Source: Pharmaceuticals (Basel). 2025 Dec 21;19(1):18. doi: 10.3390/ph19010018 (PMC12845409; doi:10.3390/ph19010018)
Supplement: Supplementary file 1 [file pharmaceuticals-19-00018-s001.zip]

Archive with 1 entries (1 files):
- pharmaceuticals-4053197-supplementary.pdf
